# Supplementary material for: Massive scabies outbreak in Rohingya refugee camps, Cox’s Bazar: Epidemiology and impact of a mass drug administration (MDA) campaign – A retrospective study
Source: PLoS Negl Trop Dis. 2026 Jul 1;20(7):e0013832. doi: 10.1371/journal.pntd.0013832 (PMC13349296; doi:10.1371/journal.pntd.0013832)
Supplement: S1 Table — (XLSX) [file pntd.0013832.s001.xlsx]

## Sheet: S1 Table
S1 Table. Year-wise catchment population figures for IOM-supported health facilities in Ukhiya and Teknaf, Cox's Bazar (2021–2024), disaggregated by refugee camp and host community union.
Annual average population per year. Dec year-end denominators (used in Table 1): 594,676 (2021) | 632,634 (2022) | 658,993 (2023) | 691,857 (2024). Ukhiya Dec 2024: 530,560 | Teknaf Dec 2024: 161,297. Fixed camps (blue, 8): UNHCR monthly data 2021–23; 1.2%/yr projection 2024. Coverage area of camps (orange, 9). Host community (7 unions): BBS-based projection; 2024 upazila-adjusted as per coverage…
PART A — REFUGEE POPULATION BY CAMP (19 IOM Catchment Camps)
Camp	Upazila	2021 (Annual Avg)	2022 (Annual Avg)	2023 (Annual Avg)	2024 (Annual Avg)	Data Source / Type
Camp 1W	Ukhiya	24522	26926	28782	27281	UNHCR Population dataset
Camp 2E	Ukhiya	26511	26732	27188	27360	UNHCR Population dataset
Camp 2W	Ukhiya	24357	24556	25005	25392	UNHCR Population dataset
Camp 3	Ukhiya	36866	37123	37674	37810	UNHCR Population dataset
Camp 7	Ukhiya	24253	27069	28880	27260	UNHCR Population dataset
Camp 8E	Ukhiya	27213	29957	32194	47321	UNHCR Population dataset
Camp 9	Ukhiya	33587	34312	35541	36269	UNHCR Population dataset
Camp 10	Ukhiya	19341	21193	22835	21655	UNHCR Population dataset
Camp 13	Ukhiya	42910	44260	44999	45520	UNHCR Population dataset
Camp 14	Ukhiya	21094	23704	25468	24189	UNHCR Population dataset
Camp 15	Ukhiya	32969	38038	41136	39273	UNHCR Population dataset
Camp 18	Ukhiya	17841	20196	21804	20794	UNHCR Population dataset
Camp 19	Ukhiya	24572	25747	26590	27030	UNHCR Population dataset
Camp 20	Ukhiya	6448	7501	8446	12605	UNHCR Population dataset
Camp 20 Ext	Ukhiya	9449	10486	11415	11667	UNHCR Population dataset
Camp 21	Teknaf	18849	19672	20942	19973	UNHCR Population dataset
Camp 22	Teknaf	24159	27259	29447	27746	UNHCR Population dataset
Camp 24	Teknaf	26826	26549	26565	26688	UNHCR Population dataset
Camp 26	Teknaf	45269	50441	53825	49800	UNHCR Population dataset
TOTAL REFUGEE (19 camps) — Dec year-end	All	496983	528706	550733	578197
PART B — HOST COMMUNITY POPULATION BY UNION (7 Selected Unions)
Union	Upazila	2021 (Annual Avg)	2022 (Annual Avg)	2023 (Annual Avg)	2024 (Annual Avg)	Data Source
Baharchhara	Teknaf	9877	10507	10945	7063	BBS 1.22%/yr; 2024, considering coverage area
Nhilla	Teknaf	16080	17107	17820	11500	BBS 1.22%/yr; 2024, considering coverage area
Teknaf town	Teknaf	16359	17404	18130	11700	BBS 1.22%/yr; 2024, considering coverage area
Jalia Palong	Ukhia	16341	17384	18108	24665	BBS 1.22%/yr; 2024, considering coverage area
Raja Palong	Ukhia	19509	20754	21620	29448	BBS 1.22%/yr; 2024, considering coverage area
Ratna Palong	Ukhia	7724	8217	8559	11658	BBS 1.22%/yr; 2024, considering coverage area
Palong Khali	Ukhia	11261	11980	12479	16997	BBS 1.22%/yr; 2024, considering coverage area
TOTAL HOST COMMUNITY — Dec year-end	All	97693	103928	108260	113660
GRAND TOTAL — Dec year-end denominator	All	594676	632634	658993	691857	Overall attack rate denominator — Table 1, Figure 2
Notes:
1. Annual average = mean of 12 monthly population estimates per year.
2. Dec year-end figures (green rows) are the exact denominators used in Table 1 and Figure 2.
3. Fixed camps (8, blue): Camp 2E, 2W, 3, 9, 13, 19, 20Ext, 24. 2021–2023 actual UNHCR monthly registered population data. 1.2% annual compound growth rate.
4. Scaled camps (9, orange): Camp 1W, 7, 10, 14, 15, 18 (Ukhiya) and Camp 21, 22, 26 (Teknaf).
5. Other camps (2, light yellow): Camp 8E, 20.
6. Host community (2021–2024): BBS intercensal growth rate 1.22%/yr.
7. Host community (2024): adjusted by Upazila to align with IOM catchment-based population.
