# Supplementary material for: Massive scabies outbreak in Rohingya refugee camps, Cox’s Bazar: Epidemiology and impact of a mass drug administration (MDA) campaign – A retrospective study
Source: PLoS Negl Trop Dis. 2026 Jul 1;20(7):e0013832. doi: 10.1371/journal.pntd.0013832 (PMC13349296; doi:10.1371/journal.pntd.0013832)
Supplement: S1 Data — The dataset includes anonymized, aggregated scabies case counts by demographic characteristics, weekly and monthly totals, infection status, and variables used in the analyses. (XLSX) [file pntd.0013832.s002.xlsx]

## Sheet: Sheet1
Age	Sex	Demographic	Diagnosis
0.833333	M	Refugee	Scabies
0.916667	F	Refugee	Scabies
1	F	Refugee	Scabies
2.5	M	Refugee	Scabies
3	F	Refugee	Scabies
3	M	Host	Scabies
4	M	Refugee	Scabies
4	M	Refugee	Scabies
4	M	Refugee	Scabies
5	F	Refugee	Scabies
5	M	Refugee	Scabies
6	F	Refugee	Scabies
7	M	Refugee	Scabies
7	M	Refugee	Scabies
7	M	Refugee	Scabies
7	F	Refugee	Scabies
8	M	Refugee	Scabies
10	M	Refugee	Scabies
10	M	Refugee	Scabies
10	F	Refugee	Scabies
10	M	Refugee	Infected scabies
11	M	Refugee	Scabies
11	F	Refugee	Scabies
12	M	Refugee	Scabies
12	M	Refugee	Scabies
12	M	Refugee	Scabies
13	M	Refugee	Scabies
14	M	Refugee	Scabies
15	M	Refugee	Scabies
22	M	Refugee	Scabies
30	F	Refugee	Scabies
30	F	Refugee	Scabies
35	F	Refugee	Scabies
35	F	Host	Scabies
35	F	Refugee	Scabies
40	M	Refugee	Scabies
47	F	Host	Scabies
48	F	Refugee	Scabies
50	M	Refugee	Scabies
55	M	Host	Scabies
59	M	Refugee	Scabies
0.583333	M	Refugee	Scabies
0.75	M	Host	Scabies
0.833333	F	Refugee	Scabies
1	F	Refugee	Scabies
1	M	Refugee	Scabies
1	M	Refugee	Scabies
1.08333	F	Host	Scabies
1.16667	F	Refugee	Scabies
1.25	F	Host	Scabies
1.33333	F	Host	Scabies
2	M	Refugee	Scabies
2.5	F	Refugee	Scabies
3	F	Refugee	Scabies
3	M	Refugee	Scabies
3.5	F	Refugee	Scabies
4	M	Refugee	Scabies
4	F	Refugee	Scabies
4	F	Host	Scabies
5	M	Refugee	Scabies
6	F	Refugee	Scabies
6	M	Refugee	Scabies
7	M	Refugee	Scabies
7	F	Refugee	Scabies
8	M	Refugee	Scabies
9	M	Refugee	Scabies
9	M	Refugee	Scabies
10	M	Host	Scabies
10	M	Refugee	Scabies
10	F	Refugee	Scabies
10	M	Refugee	Scabies
11	M	Host	Scabies
12	M	Refugee	Scabies
12	M	Refugee	Scabies
12	M	Refugee	Scabies
12	M	Refugee	Scabies
14	M	Refugee	Scabies
14	F	Refugee	Scabies
14	M	Refugee	Scabies
14	M	Refugee	Scabies
16	M	Refugee	Scabies
18	F	Refugee	Infected scabies
18	F	Refugee	Scabies
19	M	Refugee	Scabies
25	F	Refugee	Scabies
25	F	Refugee	Scabies
28	F	Refugee	Scabies
30	F	Refugee	Scabies
35	F	Host	Scabies
40	F	Refugee	Scabies
40	F	Refugee	Scabies
45	F	Refugee	Scabies
53	F	Refugee	Scabies
0.333333	M	Refugee	Scabies
0.583333	F	Refugee	Scabies
1	M	Refugee	Scabies
1	F	Host	Infected scabies
2	F	Refugee	Scabies
2	F	Host	Scabies
2	M	Refugee	Scabies
2	M	Refugee	Scabies
2.5	F	Refugee	Scabies
3	F	Refugee	Scabies
3.08333	F	Refugee	Scabies
4	M	Refugee	Scabies
4	F	Refugee	Scabies
4	F	Host	Scabies
4	F	Host	Scabies
5	M	Refugee	Scabies
5	F	Host	Scabies
6	F	Refugee	Scabies
7	F	Refugee	Scabies
7	M	Refugee	Scabies
8	F	Refugee	Scabies
8	M	Refugee	Scabies
9	M	Refugee	Scabies
10	M	Refugee	Scabies
10	F	Host	Infected scabies
10	F	Refugee	Scabies
10	F	Refugee	Scabies
10	F	Refugee	Scabies
12	M	Refugee	Scabies
12	M	Refugee	Scabies
12	M	Refugee	Scabies
13	M	Refugee	Scabies
13	F	Refugee	Scabies
13	F	Refugee	Infected scabies
13	M	Refugee	Scabies
14	M	Refugee	Scabies
16	F	Refugee	Scabies
17	F	Refugee	Scabies
18	F	Refugee	Scabies
18	M	Refugee	Scabies
19	M	Refugee	Scabies
20	M	Refugee	Scabies
20	F	Refugee	Scabies
20	F	Refugee	Scabies
22	F	Refugee	Scabies
25	F	Refugee	Scabies
25	F	Refugee	Scabies
25	M	Host	Scabies
27	F	Refugee	Scabies
27	M	Host	Scabies
28	F	Refugee	Scabies
30	F	Host	Scabies
30	F	Refugee	Scabies
30	F	Refugee	Scabies
30	F	Refugee	Scabies
33	F	Refugee	Scabies
38	F	Refugee	Scabies
40	F	Refugee	Scabies
50	F	Refugee	Scabies
50	F	Refugee	Scabies
55	F	Host	Scabies
60	F	Host	Scabies
70	F	Refugee	Scabies
0.25	M	Refugee	Scabies
0.416667	F	Host	Scabies
0.5	F	Refugee	Scabies
0.5	M	Refugee	Scabies
0.583333	M	Refugee	Scabies
0.666667	F	Refugee	Scabies
0.75	M	Refugee	Scabies
1	M	Refugee	Scabies
1.08333	M	Refugee	Scabies
1.41667	M	Refugee	Scabies
1.5	M	Refugee	Scabies
2	M	Refugee	Scabies
2	M	Refugee	Scabies
2	M	Refugee	Scabies
4	F	Host	Scabies
5	F	Refugee	Scabies
5	M	Refugee	Scabies
6	F	Host	Scabies
6	F	Refugee	Scabies
6	M	Refugee	Scabies
6	F	Refugee	Scabies
7	F	Refugee	Scabies
7	M	Refugee	Scabies
7	M	Refugee	Scabies
7	F	Host	Scabies
8	M	Refugee	Scabies
8	F	Refugee	Scabies
8	F	Host	Scabies
9	M	Refugee	Scabies
9	F	Refugee	Scabies
10	M	Refugee	Scabies
10	F	Refugee	Scabies
11	F	Refugee	Scabies
11	M	Refugee	Scabies
11	M	Refugee	Scabies
12	M	Refugee	Scabies
12	M	Refugee	Scabies
12	F	Refugee	Scabies
14	M	Refugee	Scabies
15	M	Refugee	Scabies
17	F	Refugee	Scabies
17	F	Host	Scabies
18	F	Host	Scabies
18	F	Refugee	Scabies
18	M	Refugee	Scabies
18	F	Host	Scabies
19	F	Refugee	Scabies
20	F	Host	Scabies
22	F	Refugee	Scabies
24	F	Host	Infected scabies
25	F	Refugee	Scabies
25	M	Refugee	Scabies
27	F	Host	Scabies
30	F	Host	Scabies
30	F	Host	Scabies
30	F	Refugee	Scabies
40	F	Refugee	Scabies
50	F	Host	Scabies
0.166667	M	Refugee	Scabies
0.666667	F	Refugee	Scabies
0.916667	F	Refugee	Scabies
1	M	Refugee	Scabies
1	F	Refugee	Scabies
1.41667	M	Refugee	Scabies
3	M	Refugee	Scabies
4	F	Refugee	Scabies
4	M	Refugee	Scabies
5	F	Refugee	Scabies
5	F	Host	Scabies
5	M	Refugee	Scabies
5	M	Refugee	Scabies
6	M	Refugee	Scabies
6	F	Refugee	Scabies
6	M	Refugee	Scabies
7	F	Refugee	Scabies
7	F	Refugee	Scabies
7	M	Refugee	Scabies
8	F	Refugee	Scabies
8	M	Refugee	Scabies
9	F	Refugee	Scabies
9	M	Host	Scabies
9	M	Refugee	Scabies
9	F	Refugee	Scabies
10	F	Refugee	Scabies
10	M	Refugee	Scabies
10	M	Refugee	Scabies
10	M	Refugee	Scabies
11	M	Refugee	Scabies
11	F	Refugee	Scabies
11	M	Refugee	Scabies
11	M	Host	Scabies
12	F	Refugee	Scabies
12	M	Refugee	Infected scabies
12	M	Refugee	Scabies
12	M	Refugee	Scabies
12	M	Refugee	Scabies
12	M	Refugee	Scabies
13	F	Host	Scabies
13	F	Refugee	Scabies
13	F	Refugee	Scabies
13	M	Refugee	Scabies
13	M	Refugee	Infected scabies
14	M	Refugee	Scabies
15	F	Refugee	Scabies
15	F	Host	Scabies
16	M	Refugee	Scabies
16	F	Host	Scabies
18	F	Refugee	Scabies
18	F	Refugee	Scabies
18	F	Host	Scabies
20	F	Refugee	Infected scabies
20	M	Refugee	Scabies
23	M	Refugee	Scabies
25	F	Host	Scabies
25	F	Host	Scabies
25	F	Refugee	Scabies
28	M	Host	Scabies
35	F	Refugee	Scabies
35	F	Refugee	Scabies
45	F	Refugee	Scabies
45	F	Host	Scabies
45	F	Refugee	Scabies
50	F	Refugee	Scabies
50	M	Refugee	Scabies
56	F	Host	Scabies
80	M	Refugee	Scabies
0.25	F	Host	Scabies
0.5	F	Refugee	Scabies
1	M	Host	Infected scabies
1	F	Refugee	Scabies
1.25	M	Refugee	Scabies
1.5	M	Refugee	Scabies
2.5	F	Refugee	Infected scabies
3	F	Refugee	Scabies
3	M	Refugee	Scabies
3	F	Refugee	Scabies
4	F	Refugee	Scabies
5	F	Refugee	Scabies
5	F	Refugee	Scabies
5	F	Refugee	Scabies
5	F	Refugee	Scabies
5	F	Refugee	Scabies
7	M	Refugee	Scabies
7	F	Refugee	Scabies
7	M	Refugee	Scabies
8	F	Refugee	Scabies
8	F	Refugee	Scabies
8	M	Refugee	Scabies
9	F	Refugee	Scabies
10	M	Refugee	Scabies
10	M	Refugee	Scabies
10	F	Refugee	Scabies
10	M	Refugee	Scabies
10	M	Host	Scabies
10	F	Refugee	Scabies
10	M	Refugee	Infected scabies
10	M	Refugee	Scabies
11	M	Refugee	Scabies
11	M	Refugee	Scabies
12	M	Refugee	Scabies
12	M	Refugee	Scabies
12	M	Refugee	Scabies
12	M	Refugee	Scabies
12	M	Host	Scabies
12	F	Refugee	Scabies
13	M	Refugee	Scabies
14	M	Refugee	Scabies
15	F	Host	Scabies
16	M	Refugee	Scabies
16	M	Refugee	Scabies
16	M	Host	Infected scabies
16	M	Refugee	Scabies
18	F	Refugee	Scabies
18	F	Refugee	Scabies
18	F	Refugee	Scabies
18	M	Refugee	Scabies
18	M	Refugee	Scabies
20	F	Refugee	Scabies
23	F	Refugee	Scabies
25	F	Refugee	Scabies
25	F	Refugee	Scabies
28	M	Refugee	Scabies
28	M	Refugee	Scabies
29	F	Host	Scabies
30	F	Refugee	Scabies
30	F	Refugee	Scabies
33	M	Refugee	Infected scabies
33	F	Refugee	Scabies
35	M	Refugee	Scabies
35	F	Refugee	Scabies
37	F	Refugee	Infected scabies
39	F	Refugee	Scabies
40	F	Host	Scabies
40	M	Refugee	Scabies
40	F	Host	Scabies
45	F	Host	Scabies
45	F	Refugee	Scabies
60	M	Refugee	Scabies
0.5	M	Refugee	Scabies
0.5	F	Refugee	Scabies
0.5	M	Refugee	Scabies
0.75	M	Refugee	Scabies
0.75	F	Refugee	Scabies
0.833333	F	Refugee	Scabies
1	M	Refugee	Scabies
1.08333	M	Refugee	Scabies
1.41667	M	Refugee	Scabies
2	F	Refugee	Scabies
2	M	Host	Scabies
2	M	Host	Scabies
3	M	Refugee	Infected scabies
3	M	Refugee	Scabies
3	M	Refugee	Scabies
3.5	M	Refugee	Scabies
4	M	Refugee	Scabies
4	F	Host	Scabies
5	M	Refugee	Scabies
6	F	Refugee	Scabies
6	M	Refugee	Scabies
7	F	Refugee	Scabies
7	M	Refugee	Scabies
7	F	Host	Scabies
8	M	Refugee	Scabies
8	M	Refugee	Scabies
8	M	Refugee	Scabies
8	F	Host	Scabies
9	M	Refugee	Scabies
9	F	Refugee	Scabies
9	M	Refugee	Scabies
10	M	Refugee	Scabies
10	M	Refugee	Infected scabies
10	M	Refugee	Scabies
10	F	Refugee	Scabies
10	M	Refugee	Scabies
10	M	Refugee	Scabies
10	M	Refugee	Scabies
10	M	Host	Scabies
10	M	Host	Scabies
10	M	Refugee	Scabies
11	M	Refugee	Scabies
11	F	Host	Scabies
12	M	Refugee	Scabies
12	M	Refugee	Scabies
12	M	Refugee	Scabies
13	M	Refugee	Scabies
13	M	Refugee	Scabies
13	M	Refugee	Scabies
13	M	Refugee	Scabies
14	F	Host	Scabies
15	M	Refugee	Scabies
16	M	Refugee	Scabies
16	M	Refugee	Scabies
16	M	Refugee	Scabies
18	M	Refugee	Scabies
18	F	Refugee	Scabies
19	M	Refugee	Scabies
19	F	Refugee	Scabies
20	F	Refugee	Scabies
20	F	Refugee	Scabies
27	F	Refugee	Scabies
30	F	Refugee	Scabies
30	F	Refugee	Scabies
30	F	Refugee	Scabies
31	M	Refugee	Scabies
31	M	Refugee	Scabies
40	F	Refugee	Scabies
50	F	Refugee	Scabies
50	F	Refugee	Scabies
52	M	Refugee	Scabies
53	F	Refugee	Scabies
60	F	Refugee	Scabies
75	M	Refugee	Scabies
0.166667	F	Refugee	Scabies
0.166667	F	Refugee	Scabies
0.25	F	Refugee	Scabies
0.25	M	Refugee	Scabies
0.333333	F	Refugee	Scabies
0.5	M	Refugee	Scabies
0.833333	F	Refugee	Scabies
1	M	Host	Scabies
1.08333	F	Refugee	Scabies
1.08333	F	Refugee	Scabies
1.41667	M	Refugee	Scabies
1.41667	M	Refugee	Scabies
2	M	Refugee	Scabies
2	M	Refugee	Scabies
2	F	Refugee	Scabies
2	F	Refugee	Scabies
2	F	Refugee	Scabies
2.5	F	Host	Scabies
3	M	Host	Scabies
3	F	Refugee	Scabies
3.5	F	Host	Scabies
3.5	M	Refugee	Scabies
4	F	Refugee	Scabies
4	M	Refugee	Scabies
4.5	F	Refugee	Scabies
5	M	Refugee	Infected scabies
5	F	Refugee	Scabies
5	F	Refugee	Scabies
6	M	Refugee	Scabies
6	F	Refugee	Scabies
7	M	Refugee	Scabies
7	M	Refugee	Scabies
8	F	Host	Scabies
8	F	Refugee	Scabies
9	M	Refugee	Scabies
9	F	Refugee	Infected scabies
9	M	Refugee	Scabies
9	M	Refugee	Infected scabies
10	M	Refugee	Scabies
10	F	Refugee	Scabies
10	M	Refugee	Scabies
10	M	Refugee	Scabies
10	F	Refugee	Scabies
11	M	Refugee	Scabies
12	F	Refugee	Scabies
12	M	Refugee	Infected scabies
12	F	Refugee	Scabies
12	M	Refugee	Scabies
13	M	Refugee	Scabies
13	M	Refugee	Scabies
13	M	Refugee	Scabies
14	F	Host	Scabies
14	M	Refugee	Scabies
15	M	Host	Scabies
16	M	Refugee	Scabies
16	M	Refugee	Scabies
16	F	Refugee	Scabies
16	M	Refugee	Scabies
16	M	Refugee	Scabies
17	M	Refugee	Scabies
17	F	Refugee	Scabies
17	F	Host	Scabies
18	F	Refugee	Scabies
18	F	Refugee	Scabies
18	F	Refugee	Scabies
19	F	Host	Scabies
19	F	Refugee	Scabies
20	F	Refugee	Scabies
20	F	Refugee	Scabies
20	F	Refugee	Scabies
21	F	Refugee	Scabies
22	F	Host	Scabies
26	F	Host	Scabies
27	M	Refugee	Scabies
27	M	Host	Scabies
30	M	Refugee	Scabies
30	F	Refugee	Scabies
30	F	Host	Scabies
33	M	Refugee	Scabies
38	F	Refugee	Scabies
40	M	Host	Scabies
45	F	Refugee	Scabies
50	M	Refugee	Scabies
50	M	Refugee	Scabies
50	M	Host	Scabies
55	M	Refugee	Scabies
60	M	Refugee	Scabies
60	F	Refugee	Scabies
0.416667	M	Refugee	Scabies
0.5	M	Refugee	Scabies
0.5	M	Refugee	Scabies
0.916667	M	Refugee	Scabies
1.41667	F	Refugee	Scabies
1.41667	F	Refugee	Scabies
1.5	M	Refugee	Scabies
2	F	Refugee	Scabies
2	F	Refugee	Scabies
3	F	Refugee	Scabies
3	M	Refugee	Scabies
3.16667	M	Refugee	Scabies
4	M	Refugee	Scabies
5	M	Refugee	Infected scabies
5	F	Refugee	Scabies
5	M	Refugee	Scabies
6	M	Refugee	Scabies
7	F	Refugee	Scabies
7	F	Refugee	Scabies
7	M	Host	Scabies
7	M	Host	Scabies
7	M	Refugee	Infected scabies
7	M	Refugee	Scabies
7	F	Host	Scabies
8	M	Refugee	Scabies
9	M	Refugee	Scabies
9	F	Refugee	Scabies
9	F	Refugee	Scabies
9	M	Host	Scabies
10	M	Refugee	Scabies
10	F	Host	Scabies
10	M	Refugee	Scabies
10	M	Refugee	Scabies
11	M	Host	Scabies
12	M	Refugee	Scabies
12	M	Refugee	Scabies
12	M	Refugee	Scabies
12	M	Refugee	Scabies
12	M	Refugee	Scabies
13	F	Refugee	Scabies
13	M	Refugee	Scabies
13	M	Refugee	Scabies
13	M	Refugee	Scabies
13	M	Refugee	Scabies
14	M	Refugee	Scabies
14	M	Refugee	Scabies
14	F	Refugee	Scabies
15	M	Refugee	Scabies
15	M	Refugee	Scabies
17	M	Refugee	Scabies
17	M	Refugee	Scabies
17	M	Refugee	Scabies
18	F	Refugee	Scabies
18	F	Refugee	Scabies
18	M	Host	Scabies
18	M	Host	Scabies
19	F	Refugee	Scabies
20	F	Refugee	Scabies
20	F	Host	Scabies
22	F	Refugee	Scabies
24	F	Host	Scabies
27	F	Refugee	Scabies
27	F	Host	Scabies
30	F	Refugee	Scabies
30	F	Host	Scabies
35	F	Refugee	Scabies
35	F	Refugee	Scabies
55	F	Refugee	Scabies
57	F	Refugee	Scabies
60	F	Refugee	Scabies
60	M	Refugee	Scabies
60	F	Host	Scabies
65	M	Refugee	Scabies
70	M	Refugee	Scabies
0.333333	F	Refugee	Scabies
0.333333	M	Refugee	Scabies
0.416667	M	Refugee	Scabies
0.583333	M	Refugee	Scabies
1	M	Refugee	Scabies
1	F	Refugee	Scabies
1.5	M	Refugee	Scabies
2.41667	F	Refugee	Scabies
2.5	M	Refugee	Scabies
3	M	Refugee	Scabies
3	F	Refugee	Scabies
3	M	Refugee	Scabies
3	F	Refugee	Scabies
4	F	Host	Scabies
4.5	F	Refugee	Scabies
5	F	Refugee	Scabies
5	F	Refugee	Scabies
5	M	Refugee	Scabies
6	M	Refugee	Scabies
6	M	Refugee	Scabies
6	F	Refugee	Infected scabies
6	F	Refugee	Scabies
6	M	Refugee	Scabies
6	M	Refugee	Scabies
6	M	Host	Scabies
6	F	Refugee	Scabies
7	M	Host	Scabies
8	M	Refugee	Scabies
8	M	Refugee	Scabies
8	F	Host	Scabies
8	M	Host	Infected scabies
9	M	Refugee	Infected scabies
9	F	Refugee	Scabies
10	M	Refugee	Scabies
10	M	Refugee	Scabies
10	M	Refugee	Scabies
10	M	Refugee	Scabies
12	M	Refugee	Scabies
12	M	Refugee	Scabies
12	M	Refugee	Scabies
12	M	Refugee	Scabies
12	M	Refugee	Scabies
12	M	Refugee	Infected scabies
12	M	Refugee	Scabies
12	F	Host	Scabies
12	F	Host	Scabies
12	M	Refugee	Scabies
12	M	Refugee	Scabies
13	M	Refugee	Scabies
13	M	Refugee	Scabies
14	M	Refugee	Scabies
14	M	Refugee	Infected scabies
14	M	Refugee	Scabies
15	M	Refugee	Scabies
15	M	Refugee	Scabies
15	M	Refugee	Scabies
15	F	Host	Scabies
15	M	Refugee	Scabies
16	M	Refugee	Scabies
16	F	Refugee	Scabies
17	M	Refugee	Infected scabies
17	M	Refugee	Infected scabies
17	M	Refugee	Scabies
18	M	Refugee	Scabies
18	M	Refugee	Scabies
19	F	Host	Scabies
20	M	Refugee	Scabies
21	M	Refugee	Scabies
24	F	Host	Scabies
25	F	Host	Scabies
25	F	Refugee	Scabies
26	F	Host	Scabies
27	F	Refugee	Scabies
27	F	Host	Scabies
30	F	Refugee	Scabies
30	F	Refugee	Scabies
30	F	Host	Scabies
35	F	Refugee	Scabies
35	F	Refugee	Scabies
35	F	Host	Scabies
40	F	Refugee	Scabies
42	F	Refugee	Scabies
43	F	Refugee	Scabies
46	M	Refugee	Scabies
46	M	Refugee	Scabies
50	F	Host	Scabies
55	F	Refugee	Infected scabies
60	F	Refugee	Scabies
60	F	Refugee	Scabies
65	F	Refugee	Scabies
67	M	Refugee	Scabies
70	M	Refugee	Scabies
92	M	Refugee	Scabies
0.416667	M	Refugee	Scabies
0.5	M	Refugee	Scabies
0.916667	F	Refugee	Scabies
1	M	Refugee	Scabies
1	F	Refugee	Scabies
1	M	Host	Scabies
1.25	F	Refugee	Scabies
1.33333	F	Refugee	Scabies
2	F	Refugee	Scabies
2	M	Refugee	Infected scabies
2	M	Refugee	Scabies
2.5	F	Refugee	Scabies
3	M	Host	Scabies
3	F	Host	Scabies
3	F	Refugee	Scabies
3	M	Host	Scabies
3.5	M	Refugee	Infected scabies
4	M	Refugee	Scabies
5	F	Refugee	Infected scabies
5	F	Refugee	Scabies
5	F	Refugee	Scabies
5	M	Refugee	Scabies
6	F	Refugee	Scabies
6	M	Refugee	Scabies
6	M	Refugee	Infected scabies
6	F	Refugee	Scabies
6	F	Refugee	Scabies
7	F	Refugee	Infected scabies
7	F	Refugee	Scabies
9	M	Refugee	Scabies
10	M	Refugee	Infected scabies
10	M	Refugee	Scabies
10	F	Refugee	Scabies
10	M	Host	Infected scabies
11	M	Refugee	Infected scabies
11	M	Refugee	Scabies
11	M	Refugee	Scabies
11	M	Refugee	Scabies
12	M	Refugee	Scabies
12	M	Refugee	Scabies
12	M	Refugee	Scabies
12	M	Refugee	Scabies
12	M	Refugee	Scabies
12	M	Refugee	Scabies
13	M	Refugee	Scabies
13	M	Refugee	Scabies
13	M	Refugee	Scabies
13	M	Refugee	Scabies
15	M	Refugee	Infected scabies
15	M	Host	Scabies
16	M	Host	Scabies
17	M	Refugee	Scabies
18	F	Refugee	Scabies
19	F	Host	Scabies
19	M	Refugee	Scabies
20	F	Refugee	Scabies
21	M	Refugee	Scabies
22	F	Refugee	Scabies
22	F	Refugee	Scabies
23	M	Refugee	Scabies
23	F	Refugee	Scabies
25	M	Refugee	Scabies
27	F	Host	Scabies
28	M	Refugee	Scabies
30	F	Refugee	Scabies
30	M	Refugee	Scabies
32	M	Refugee	Scabies
35	F	Host	Scabies
40	F	Refugee	Scabies
42	M	Refugee	Scabies
45	M	Refugee	Scabies
45	M	Refugee	Scabies
50	F	Refugee	Scabies
52	M	Refugee	Scabies
57	M	Refugee	Scabies
62	M	Refugee	Scabies
70	M	Refugee	Scabies
75	M	Refugee	Scabies
0.583333	M	Host	Scabies
0.833333	F	Refugee	Scabies
0.916667	F	Refugee	Scabies
1	F	Refugee	Scabies
1.41667	M	Refugee	Scabies
1.5	M	Refugee	Scabies
1.5	F	Refugee	Scabies
1.58333	M	Host	Scabies
2	F	Refugee	Scabies
2	F	Refugee	Scabies
2	M	Refugee	Scabies
2	F	Refugee	Scabies
2	F	Refugee	Scabies
2	F	Host	Scabies
2	M	Host	Scabies
2.33333	M	Refugee	Scabies
3	F	Refugee	Scabies
3	F	Refugee	Scabies
4	F	Refugee	Scabies
4	F	Refugee	Scabies
4	F	Refugee	Scabies
5	F	Refugee	Scabies
5	F	Refugee	Scabies
6	F	Refugee	Scabies
6	F	Refugee	Scabies
6	F	Refugee	Scabies
6	F	Refugee	Scabies
6	F	Refugee	Scabies
7	M	Refugee	Scabies
7	F	Host	Scabies
8	F	Refugee	Scabies
8	F	Refugee	Scabies
8	F	Refugee	Scabies
8	M	Host	Scabies
8	F	Refugee	Scabies
9	M	Refugee	Scabies
9	M	Refugee	Scabies
9	M	Refugee	Scabies
10	M	Refugee	Scabies
10	M	Refugee	Scabies
10	M	Refugee	Infected scabies
10	M	Refugee	Scabies
10	M	Refugee	Scabies
10	F	Refugee	Scabies
11	F	Refugee	Scabies
11	M	Host	Scabies
11	F	Refugee	Scabies
12	M	Host	Scabies
12	M	Refugee	Scabies
12	F	Refugee	Scabies
12	M	Refugee	Infected scabies
13	M	Host	Scabies
15	F	Refugee	Scabies
15	M	Refugee	Scabies
16	F	Refugee	Scabies
17	M	Refugee	Scabies
18	F	Refugee	Scabies
18	F	Refugee	Scabies
21	F	Host	Scabies
21	F	Refugee	Scabies
22	F	Refugee	Scabies
22	M	Refugee	Scabies
24	F	Host	Scabies
25	M	Refugee	Scabies
25	F	Host	Scabies
25	F	Refugee	Scabies
26	F	Host	Scabies
30	M	Host	Scabies
36	F	Host	Scabies
50	M	Refugee	Scabies
60	M	Refugee	Scabies
65	M	Refugee	Scabies
65	M	Refugee	Scabies
68	M	Refugee	Scabies
0.166667	M	Refugee	Scabies
0.25	F	Refugee	Scabies
1	M	Host	Scabies
1.33333	F	Refugee	Scabies
2	M	Host	Scabies
2	F	Refugee	Scabies
2	F	Refugee	Scabies
2	M	Refugee	Scabies
2	M	Refugee	Scabies
2.5	F	Refugee	Scabies
3	F	Host	Scabies
3.5	F	Refugee	Scabies
4	M	Refugee	Scabies
4	F	Host	Scabies
5	M	Refugee	Scabies
5	M	Host	Scabies
5	M	Refugee	Scabies
6	M	Refugee	Scabies
6	F	Refugee	Scabies
7	M	Refugee	Scabies
7	F	Refugee	Scabies
8	M	Refugee	Scabies
8	M	Refugee	Scabies
8	M	Refugee	Scabies
8	F	Refugee	Scabies
9	F	Host	Scabies
9	F	Refugee	Scabies
9	M	Refugee	Scabies
10	M	Refugee	Scabies
10	M	Refugee	Scabies
10	M	Refugee	Scabies
10	M	Refugee	Scabies
10	F	Refugee	Scabies
10	M	Refugee	Infected scabies
10	M	Refugee	Scabies
10	M	Host	Scabies
10	M	Refugee	Scabies
11	F	Refugee	Scabies
11	F	Refugee	Scabies
11	M	Refugee	Infected scabies
11	M	Refugee	Scabies
11	F	Refugee	Scabies
12	F	Refugee	Scabies
12	M	Refugee	Scabies
12	F	Refugee	Scabies
12	M	Refugee	Scabies
12	M	Refugee	Scabies
15	M	Refugee	Scabies
15	M	Refugee	Scabies
15	F	Refugee	Scabies
15	M	Refugee	Scabies
16	F	Host	Scabies
17	F	Refugee	Scabies
18	F	Refugee	Scabies
18	M	Refugee	Scabies
19	M	Refugee	Scabies
19	M	Refugee	Scabies
20	F	Refugee	Scabies
20	F	Refugee	Scabies
22	F	Host	Scabies
24	M	Host	Scabies
24	F	Host	Scabies
25	F	Host	Scabies
25	M	Refugee	Scabies
25	F	Refugee	Scabies
26	F	Host	Scabies
27	F	Refugee	Scabies
28	M	Refugee	Scabies
29	M	Refugee	Scabies
30	F	Host	Scabies
30	F	Refugee	Scabies
35	M	Refugee	Scabies
35	F	Host	Scabies
36	F	Host	Scabies
42	F	Refugee	Scabies
50	F	Refugee	Scabies
52	M	Refugee	Scabies
55	M	Refugee	Infected scabies
60	M	Refugee	Scabies
60	M	Refugee	Scabies
0.166667	F	Refugee	Scabies
0.5	M	Refugee	Scabies
0.5	F	Refugee	Scabies
0.583333	F	Refugee	Scabies
0.75	M	Refugee	Infected scabies
0.916667	F	Refugee	Scabies
1	F	Refugee	Scabies
1	F	Refugee	Scabies
1	F	Refugee	Scabies
1	F	Refugee	Scabies
1.08333	M	Host	Scabies
1.41667	M	Refugee	Scabies
1.75	F	Refugee	Infected scabies
2	M	Refugee	Scabies
2	F	Refugee	Scabies
2.5	F	Refugee	Scabies
2.5	F	Refugee	Scabies
3	F	Host	Scabies
3	F	Refugee	Scabies
3	F	Refugee	Scabies
3.5	F	Refugee	Scabies
4	M	Refugee	Scabies
4	F	Refugee	Scabies
4	F	Refugee	Scabies
4	M	Refugee	Infected scabies
4	M	Refugee	Scabies
4	F	Refugee	Scabies
4	M	Refugee	Scabies
5	M	Refugee	Scabies
5	F	Refugee	Scabies
5	M	Refugee	Scabies
5	F	Refugee	Scabies
6	M	Refugee	Scabies
7	F	Host	Infected scabies
7	F	Refugee	Scabies
7	F	Refugee	Scabies
8	M	Refugee	Scabies
8	M	Refugee	Scabies
9	F	Refugee	Scabies
9	F	Refugee	Scabies
10	M	Refugee	Infected scabies
10	F	Host	Scabies
10	M	Refugee	Scabies
10	M	Refugee	Scabies
10	M	Refugee	Scabies
10	M	Refugee	Scabies
10	M	Host	Scabies
10	F	Host	Scabies
11	M	Refugee	Scabies
11	F	Refugee	Scabies
12	F	Host	Scabies
12	M	Refugee	Scabies
12	M	Refugee	Scabies
12	F	Refugee	Scabies
12	M	Refugee	Scabies
12	M	Refugee	Scabies
12	F	Refugee	Infected scabies
12	F	Refugee	Scabies
12	M	Refugee	Scabies
13	M	Refugee	Infected scabies
13	M	Refugee	Infected scabies
13	M	Refugee	Scabies
13	F	Refugee	Infected scabies
13	M	Refugee	Scabies
14	F	Refugee	Scabies
14	M	Refugee	Scabies
15	F	Host	Scabies
15	F	Refugee	Scabies
15	M	Refugee	Infected scabies
15	F	Host	Scabies
16	F	Refugee	Scabies
16	F	Refugee	Scabies
16	M	Refugee	Scabies
17	F	Refugee	Scabies
17	F	Refugee	Scabies
18	M	Refugee	Scabies
19	F	Host	Scabies
20	F	Refugee	Scabies
23	F	Refugee	Scabies
24	F	Refugee	Scabies
25	F	Host	Scabies
25	F	Host	Scabies
27	F	Refugee	Scabies
30	F	Refugee	Scabies
32	F	Refugee	Scabies
35	F	Refugee	Scabies
35	F	Refugee	Scabies
45	M	Refugee	Scabies
45	F	Host	Scabies
48	M	Refugee	Scabies
0.25	F	Refugee	Scabies
0.25	M	Refugee	Scabies
0.333333	F	Refugee	Scabies
0.75	M	Refugee	Scabies
0.75	M	Refugee	Scabies
0.833333	F	Host	Scabies
1	F	Refugee	Scabies
1	F	Refugee	Scabies
2	F	Refugee	Scabies
2	F	Refugee	Scabies
2	F	Refugee	Scabies
2	M	Refugee	Scabies
2.5	M	Refugee	Scabies
3	M	Refugee	Scabies
3	F	Refugee	Scabies
3.41667	M	Refugee	Scabies
3.5	M	Refugee	Scabies
4	M	Refugee	Scabies
5	F	Refugee	Scabies
5	M	Refugee	Scabies
5	M	Refugee	Scabies
5	M	Refugee	Scabies
5	M	Refugee	Scabies
6	F	Refugee	Scabies
7	F	Refugee	Scabies
7	M	Refugee	Scabies
8	M	Refugee	Scabies
8	M	Refugee	Scabies
8	M	Refugee	Scabies
9	F	Refugee	Scabies
9	M	Refugee	Scabies
9	F	Host	Scabies
9	F	Refugee	Scabies
10	F	Refugee	Scabies
10	M	Refugee	Scabies
11	M	Refugee	Scabies
11	M	Refugee	Scabies
11	F	Refugee	Scabies
12	M	Host	Scabies
12	M	Refugee	Infected scabies
12	M	Refugee	Scabies
14	M	Refugee	Scabies
14	M	Refugee	Scabies
15	M	Refugee	Scabies
15	F	Refugee	Scabies
15	M	Refugee	Scabies
18	M	Refugee	Scabies
18	F	Host	Scabies
20	F	Refugee	Scabies
25	F	Refugee	Scabies
25	F	Refugee	Scabies
25	F	Refugee	Scabies
25	M	Refugee	Scabies
25	F	Refugee	Scabies
26	M	Refugee	Scabies
27	F	Host	Scabies
30	F	Refugee	Scabies
30	F	Refugee	Scabies
30	F	Refugee	Scabies
32	M	Host	Scabies
35	F	Refugee	Scabies
44	F	Refugee	Scabies
45	F	Refugee	Scabies
48	M	Refugee	Scabies
56	M	Refugee	Scabies
60	F	Refugee	Scabies
66	M	Refugee	Scabies
0.25	F	Refugee	Scabies
0.583333	F	Refugee	Scabies
0.666667	M	Refugee	Scabies
0.666667	F	Refugee	Infected scabies
1	F	Refugee	Scabies
1.5	F	Refugee	Scabies
2	F	Host	Scabies
2	M	Refugee	Scabies
2	M	Host	Scabies
3	F	Refugee	Scabies
3	F	Refugee	Scabies
4	M	Refugee	Scabies
5	F	Host	Scabies
6	F	Host	Scabies
6	F	Refugee	Scabies
6	M	Refugee	Scabies
7	F	Refugee	Scabies
8	M	Refugee	Scabies
8	M	Refugee	Scabies
9	M	Refugee	Infected scabies
9	F	Refugee	Scabies
9	M	Host	Scabies
10	M	Host	Scabies
10	M	Refugee	Scabies
10	M	Refugee	Scabies
10	M	Refugee	Scabies
12	M	Refugee	Scabies
12	M	Refugee	Scabies
12	F	Refugee	Scabies
13	F	Host	Scabies
13	F	Refugee	Scabies
14	F	Host	Scabies
14	M	Refugee	Scabies
15	F	Host	Scabies
16	F	Refugee	Scabies
18	M	Refugee	Scabies
20	F	Refugee	Scabies
21	M	Refugee	Scabies
25	M	Host	Scabies
28	M	Refugee	Scabies
29	M	Refugee	Infected scabies
30	F	Host	Scabies
33	M	Refugee	Scabies
35	F	Refugee	Scabies
35	F	Host	Scabies
45	F	Refugee	Scabies
70	F	Refugee	Scabies
84	M	Host	Scabies
0.115068	M	Refugee	Scabies
1	F	Refugee	Scabies
1	M	Refugee	Scabies
1.33333	F	Refugee	Scabies
2	M	Refugee	Scabies
2	F	Host	Scabies
2.5	F	Refugee	Infected scabies
2.66667	F	Refugee	Scabies
3	M	Refugee	Scabies
3	M	Refugee	Scabies
3	F	Refugee	Scabies
4	F	Refugee	Scabies
5	F	Refugee	Scabies
5	F	Refugee	Scabies
5	M	Refugee	Scabies
6	M	Refugee	Scabies
6	F	Refugee	Scabies
6	M	Host	Scabies
6	F	Host	Scabies
7	F	Refugee	Scabies
8	F	Refugee	Scabies
8	F	Refugee	Scabies
8	M	Refugee	Infected scabies
8	M	Refugee	Scabies
8	M	Refugee	Infected scabies
8	F	Refugee	Scabies
9	F	Refugee	Scabies
9	M	Refugee	Infected scabies
9	M	Refugee	Scabies
9	F	Refugee	Scabies
10	F	Refugee	Infected scabies
10	M	Refugee	Scabies
10	F	Refugee	Scabies
10	M	Refugee	Scabies
10	M	Host	Scabies
10	F	Refugee	Scabies
11	F	Refugee	Scabies
11	M	Refugee	Scabies
11	M	Refugee	Scabies
12	M	Refugee	Scabies
12	M	Refugee	Scabies
12	F	Refugee	Scabies
13	M	Refugee	Scabies
13	F	Host	Scabies
13	F	Host	Scabies
14	M	Refugee	Scabies
14	M	Refugee	Scabies
15	M	Refugee	Scabies
15	M	Refugee	Infected scabies
15	F	Refugee	Scabies
15	M	Refugee	Scabies
15	M	Refugee	Scabies
16	F	Host	Scabies
18	F	Refugee	Scabies
19	F	Refugee	Scabies
20	F	Refugee	Scabies
20	F	Refugee	Scabies
21	F	Refugee	Scabies
23	M	Host	Scabies
23	M	Refugee	Scabies
26	F	Host	Scabies
26	F	Refugee	Scabies
27	F	Refugee	Scabies
29	M	Refugee	Scabies
30	M	Refugee	Scabies
30	F	Refugee	Scabies
30	F	Host	Scabies
35	F	Refugee	Scabies
40	F	Refugee	Scabies
40	F	Refugee	Scabies
50	M	Refugee	Scabies
55	M	Refugee	Scabies
55	F	Refugee	Scabies
0.109589	F	Host	Scabies
0.666667	F	Refugee	Scabies
0.833333	F	Refugee	Scabies
1.25	M	Refugee	Infected scabies
1.41667	F	Refugee	Scabies
2	F	Refugee	Scabies
2	F	Host	Scabies
2.41667	M	Refugee	Scabies
2.5	M	Refugee	Scabies
2.5	M	Refugee	Scabies
3	F	Refugee	Scabies
3	F	Refugee	Scabies
3	F	Refugee	Scabies
4	F	Refugee	Infected scabies
4	F	Refugee	Scabies
5	F	Refugee	Scabies
5	F	Refugee	Scabies
6	F	Refugee	Scabies
6	F	Refugee	Infected scabies
6	M	Refugee	Scabies
7	M	Host	Scabies
8	M	Refugee	Scabies
8	F	Refugee	Scabies
8	F	Refugee	Scabies
8	F	Host	Scabies
8	F	Refugee	Scabies
9	F	Refugee	Scabies
9	M	Refugee	Scabies
9	M	Refugee	Scabies
9	F	Refugee	Infected scabies
9	M	Refugee	Scabies
9	M	Refugee	Scabies
10	F	Refugee	Scabies
10	F	Refugee	Scabies
10	F	Refugee	Scabies
10	F	Refugee	Scabies
11	M	Host	Scabies
11	M	Refugee	Infected scabies
11	M	Refugee	Scabies
11	F	Host	Scabies
12	M	Refugee	Scabies
12	M	Refugee	Scabies
12	M	Refugee	Scabies
12	M	Refugee	Scabies
12	M	Refugee	Scabies
13	M	Refugee	Infected scabies
13	F	Refugee	Scabies
13	F	Refugee	Scabies
14	M	Refugee	Scabies
14	F	Refugee	Scabies
14	M	Refugee	Scabies
14	F	Refugee	Scabies
14	M	Refugee	Scabies
14	F	Host	Scabies
15	F	Refugee	Scabies
15	M	Refugee	Scabies
15	M	Refugee	Scabies
16	M	Refugee	Scabies
16	M	Refugee	Scabies
18	M	Refugee	Scabies
18	F	Refugee	Scabies
18	M	Refugee	Scabies
19	F	Host	Scabies
22	F	Refugee	Scabies
25	M	Refugee	Scabies
26	F	Refugee	Scabies
28	F	Refugee	Scabies
30	F	Refugee	Scabies
30	M	Refugee	Scabies
30	F	Host	Scabies
32	M	Refugee	Scabies
34	M	Refugee	Scabies
35	F	Refugee	Scabies
35	F	Host	Scabies
40	F	Refugee	Scabies
50	F	Refugee	Scabies
9	M	Refugee	Scabies
0.5	F	Refugee	Scabies
0.583333	F	Refugee	Scabies
0.666667	M	Refugee	Scabies
0.833333	M	Refugee	Scabies
1	M	Refugee	Scabies
1.08333	F	Refugee	Scabies
1.25	F	Host	Scabies
2	F	Refugee	Scabies
2	M	Refugee	Infected scabies
2.5	M	Refugee	Scabies
2.5	M	Refugee	Scabies
3	F	Refugee	Scabies
3	F	Refugee	Scabies
3.5	F	Refugee	Scabies
4	M	Refugee	Scabies
4	F	Refugee	Scabies
5	F	Refugee	Scabies
5	F	Refugee	Scabies
5	M	Refugee	Scabies
5	F	Refugee	Scabies
5	F	Refugee	Scabies
6	M	Refugee	Scabies
6	F	Refugee	Scabies
7	F	Refugee	Scabies
7	M	Refugee	Scabies
7	M	Refugee	Scabies
7	M	Refugee	Scabies
7	F	Refugee	Scabies
8	M	Refugee	Scabies
8	F	Refugee	Scabies
9	M	Refugee	Scabies
9	M	Refugee	Scabies
9	F	Refugee	Scabies
11	M	Refugee	Scabies
11	F	Refugee	Scabies
12	M	Refugee	Scabies
12	M	Refugee	Scabies
12	M	Refugee	Scabies
12	M	Refugee	Scabies
12	M	Refugee	Scabies
13	F	Refugee	Scabies
14	M	Refugee	Scabies
15	M	Refugee	Scabies
16	M	Refugee	Scabies
18	F	Refugee	Scabies
18	M	Refugee	Scabies
18	M	Refugee	Scabies
18	F	Host	Scabies
19	M	Host	Infected scabies
20	F	Refugee	Scabies
22	F	Host	Scabies
25	F	Host	Scabies
25	F	Refugee	Scabies
28	M	Refugee	Scabies
30	F	Refugee	Scabies
31	F	Refugee	Scabies
31	M	Host	Scabies
32	M	Refugee	Scabies
32	F	Refugee	Scabies
36	F	Host	Scabies
40	M	Refugee	Scabies
40	F	Host	Scabies
45	M	Refugee	Scabies
45	F	Host	Scabies
45	F	Refugee	Scabies
46	M	Refugee	Scabies
46	M	Refugee	Scabies
48	M	Refugee	Scabies
50	M	Refugee	Scabies
56	M	Refugee	Scabies
65	M	Refugee	Scabies
67	M	Refugee	Scabies
0.333333	F	Refugee	Scabies
0.333333	F	Refugee	Scabies
0.5	M	Refugee	Scabies
0.666667	M	Refugee	Scabies
1	M	Refugee	Scabies
1	M	Refugee	Scabies
1.08333	F	Host	Scabies
1.5	M	Host	Scabies
1.58333	F	Refugee	Scabies
2	F	Refugee	Scabies
2	F	Refugee	Scabies
2	M	Refugee	Scabies
2	M	Refugee	Scabies
3	M	Refugee	Scabies
4	F	Refugee	Scabies
4	F	Refugee	Scabies
4	M	Refugee	Scabies
4.5	F	Refugee	Scabies
5	F	Refugee	Scabies
5	F	Refugee	Scabies
5	M	Refugee	Infected scabies
5	F	Refugee	Scabies
7	F	Refugee	Infected scabies
7	M	Refugee	Scabies
7	M	Refugee	Scabies
7	M	Host	Scabies
8	M	Refugee	Scabies
8	M	Refugee	Scabies
8	F	Refugee	Scabies
8	M	Refugee	Scabies
8	M	Refugee	Scabies
9	M	Host	Scabies
10	M	Refugee	Infected scabies
10	M	Refugee	Scabies
10	M	Refugee	Scabies
10	F	Refugee	Scabies
12	F	Host	Scabies
12	M	Refugee	Scabies
12	F	Host	Scabies
12	M	Refugee	Scabies
13	M	Refugee	Scabies
13	F	Host	Infected scabies
13	M	Refugee	Infected scabies
13	M	Refugee	Scabies
14	M	Refugee	Scabies
15	M	Refugee	Scabies
15	M	Refugee	Scabies
15	F	Host	Scabies
16	M	Refugee	Scabies
16	M	Refugee	Scabies
17	F	Refugee	Infected scabies
18	M	Refugee	Scabies
19	F	Refugee	Scabies
20	M	Refugee	Scabies
20	M	Refugee	Scabies
22	M	Refugee	Scabies
23	F	Refugee	Scabies
24	M	Refugee	Scabies
25	M	Refugee	Scabies
26	F	Host	Scabies
27	F	Refugee	Scabies
30	F	Refugee	Scabies
33	F	Refugee	Scabies
40	F	Refugee	Scabies
50	F	Refugee	Scabies
53	F	Refugee	Infected scabies
55	F	Host	Scabies
60	F	Refugee	Scabies
65	F	Refugee	Scabies
70	M	Host	Scabies
0.583333	F	Refugee	Scabies
1	F	Refugee	Scabies
1.25	F	Refugee	Scabies
1.66667	M	Refugee	Scabies
2	M	Refugee	Scabies
2	F	Refugee	Scabies
2.5	F	Refugee	Scabies
3	F	Refugee	Scabies
3	M	Refugee	Scabies
4	M	Refugee	Scabies
4	F	Host	Scabies
5	M	Refugee	Scabies
5	F	Refugee	Scabies
5	M	Refugee	Scabies
5	F	Host	Scabies
5	F	Refugee	Scabies
9	M	Refugee	Scabies
10	M	Refugee	Scabies
10	M	Refugee	Scabies
10	F	Host	Scabies
10	M	Refugee	Scabies
11	M	Refugee	Scabies
11	M	Refugee	Scabies
11	M	Refugee	Scabies
11	M	Refugee	Scabies
12	M	Refugee	Scabies
12	M	Host	Scabies
12	F	Refugee	Scabies
12	M	Refugee	Scabies
13	M	Refugee	Scabies
13	M	Refugee	Scabies
13	M	Refugee	Scabies
14	M	Refugee	Scabies
14	M	Refugee	Scabies
15	M	Refugee	Scabies
18	F	Refugee	Scabies
18	M	Host	Scabies
20	F	Host	Scabies
20	F	Refugee	Scabies
21	F	Host	Scabies
25	F	Refugee	Scabies
27	F	Refugee	Scabies
30	F	Refugee	Scabies
35	F	Refugee	Scabies
47	F	Refugee	Scabies
50	F	Refugee	Scabies
55	M	Refugee	Scabies
60	F	Refugee	Scabies
70	M	Refugee	Scabies
1	M	Refugee	Infected scabies
1.5	F	Refugee	Scabies
2	F	Refugee	Scabies
2.5	M	Refugee	Scabies
3	M	Refugee	Infected scabies
3	F	Refugee	Scabies
3	M	Refugee	Infected scabies
3.41667	F	Refugee	Scabies
4	M	Host	Scabies
5	M	Refugee	Scabies
5	M	Refugee	Scabies
5	F	Refugee	Scabies
6	F	Refugee	Scabies
6	F	Refugee	Scabies
7	M	Refugee	Scabies
7	M	Refugee	Scabies
7	F	Refugee	Scabies
7	M	Refugee	Scabies
8	M	Refugee	Infected scabies
8	M	Refugee	Infected scabies
8	M	Refugee	Scabies
9	F	Refugee	Scabies
10	M	Refugee	Scabies
10	M	Refugee	Scabies
10	F	Refugee	Scabies
10	M	Host	Infected scabies
11	M	Refugee	Scabies
11	M	Refugee	Scabies
11	M	Refugee	Scabies
11	M	Refugee	Scabies
11	M	Refugee	Infected scabies
12	M	Refugee	Scabies
12	M	Refugee	Scabies
12	M	Refugee	Scabies
12	M	Refugee	Scabies
13	M	Refugee	Scabies
13	M	Refugee	Scabies
13	M	Refugee	Scabies
13	M	Refugee	Scabies
13	F	Host	Scabies
13	M	Refugee	Scabies
14	F	Refugee	Scabies
14	M	Refugee	Scabies
14	M	Refugee	Scabies
15	F	Refugee	Scabies
15	F	Refugee	Scabies
16	F	Refugee	Scabies
18	F	Refugee	Scabies
18	M	Refugee	Scabies
19	F	Host	Scabies
20	F	Refugee	Scabies
20	F	Refugee	Scabies
20	F	Host	Scabies
20	F	Host	Scabies
21	M	Refugee	Scabies
23	F	Host	Scabies
24	M	Refugee	Scabies
29	F	Refugee	Scabies
30	F	Refugee	Scabies
31	M	Refugee	Scabies
38	M	Refugee	Scabies
40	F	Host	Scabies
45	F	Refugee	Scabies
47	M	Refugee	Scabies
59	M	Refugee	Scabies
70	F	Refugee	Scabies
85	F	Refugee	Scabies
1	M	Refugee	Scabies
2	M	Refugee	Scabies
2	F	Refugee	Scabies
2	M	Refugee	Scabies
2	M	Refugee	Scabies
3	F	Refugee	Scabies
3	F	Refugee	Infected scabies
3	M	Refugee	Scabies
4	M	Refugee	Scabies
5	M	Refugee	Scabies
5	F	Refugee	Scabies
5	M	Refugee	Scabies
5	F	Refugee	Scabies
6	F	Refugee	Scabies
6	M	Refugee	Scabies
7	M	Refugee	Scabies
7	M	Refugee	Infected scabies
7	M	Refugee	Scabies
7	F	Refugee	Scabies
8	M	Refugee	Scabies
8	M	Refugee	Infected scabies
8	M	Refugee	Scabies
8	M	Host	Scabies
8	M	Host	Scabies
9	F	Refugee	Scabies
9	F	Refugee	Scabies
9	M	Refugee	Scabies
10	F	Refugee	Scabies
10	F	Refugee	Scabies
10	M	Refugee	Scabies
10	M	Refugee	Scabies
10	M	Refugee	Infected scabies
10	M	Refugee	Scabies
10	M	Refugee	Scabies
11	M	Refugee	Scabies
11	F	Refugee	Scabies
11	F	Refugee	Scabies
11	M	Refugee	Scabies
12	M	Refugee	Scabies
12	M	Refugee	Scabies
12	M	Refugee	Scabies
12	M	Refugee	Scabies
12	M	Host	Scabies
12	M	Refugee	Scabies
13	M	Refugee	Scabies
13	M	Refugee	Scabies
13	M	Refugee	Scabies
14	F	Host	Scabies
15	M	Refugee	Scabies
15	M	Refugee	Infected scabies
15	M	Refugee	Scabies
15	F	Refugee	Scabies
15	M	Refugee	Scabies
15	F	Refugee	Scabies
15	M	Refugee	Scabies
16	F	Refugee	Scabies
20	F	Refugee	Scabies
20	M	Refugee	Scabies
20	M	Refugee	Scabies
23	F	Refugee	Scabies
25	F	Refugee	Scabies
30	F	Refugee	Scabies
35	F	Refugee	Scabies
35	F	Refugee	Scabies
35	F	Refugee	Scabies
38	F	Refugee	Scabies
40	M	Refugee	Scabies
40	F	Refugee	Scabies
40	F	Refugee	Scabies
50	F	Refugee	Scabies
50	M	Refugee	Infected scabies
55	F	Refugee	Scabies
55	M	Refugee	Scabies
70	M	Refugee	Scabies
70	M	Refugee	Scabies
72	F	Refugee	Scabies
0.583333	M	Host	Scabies
0.75	F	Refugee	Scabies
1.41667	M	Refugee	Scabies
2	F	Refugee	Scabies
3	F	Refugee	Scabies
3	M	Refugee	Scabies
3	M	Host	Scabies
3	M	Refugee	Scabies
4	M	Host	Scabies
4	M	Refugee	Scabies
5	M	Refugee	Scabies
5	M	Refugee	Scabies
5	M	Host	Scabies
5	M	Refugee	Scabies
6	M	Refugee	Infected scabies
6	F	Refugee	Scabies
6	F	Refugee	Scabies
7	F	Refugee	Scabies
7	F	Refugee	Scabies
8	M	Refugee	Scabies
8	F	Host	Scabies
8	F	Refugee	Scabies
9	M	Refugee	Scabies
9	M	Refugee	Infected scabies
10	M	Refugee	Infected scabies
11	M	Refugee	Scabies
11	M	Refugee	Infected scabies
12	M	Refugee	Scabies
12	M	Refugee	Scabies
12	M	Refugee	Infected scabies
12	M	Refugee	Scabies
12	M	Refugee	Scabies
12	M	Refugee	Scabies
12	F	Refugee	Scabies
13	M	Refugee	Scabies
13	F	Refugee	Scabies
13	M	Refugee	Scabies
13	M	Refugee	Scabies
14	M	Refugee	Scabies
14	M	Refugee	Scabies
14	F	Host	Scabies
14	M	Refugee	Scabies
15	M	Refugee	Scabies
15	M	Refugee	Scabies
17	F	Host	Scabies
17	M	Refugee	Scabies
18	F	Refugee	Scabies
18	F	Refugee	Scabies
19	F	Host	Scabies
19	M	Refugee	Scabies
19	M	Refugee	Scabies
22	M	Host	Scabies
23	F	Refugee	Scabies
26	F	Refugee	Scabies
50	M	Refugee	Scabies
57	F	Refugee	Scabies
63	F	Refugee	Scabies
0.75	M	Refugee	Scabies
1	M	Refugee	Scabies
1.5	F	Refugee	Scabies
3	F	Refugee	Scabies
3	M	Refugee	Scabies
3.41667	F	Refugee	Scabies
3.5	M	Refugee	Scabies
3.75	M	Refugee	Scabies
4	M	Host	Scabies
5	M	Refugee	Scabies
5	F	Refugee	Scabies
5	F	Refugee	Infected scabies
5	M	Refugee	Scabies
5	F	Refugee	Scabies
6	M	Refugee	Scabies
6	F	Refugee	Scabies
6	M	Refugee	Scabies
6	F	Refugee	Scabies
7	M	Refugee	Scabies
7	M	Refugee	Scabies
8	F	Host	Scabies
8	M	Refugee	Scabies
10	F	Refugee	Scabies
10	M	Refugee	Scabies
11	F	Refugee	Scabies
11	M	Refugee	Scabies
11	M	Host	Scabies
11	M	Refugee	Infected scabies
12	M	Refugee	Scabies
12	M	Refugee	Scabies
12	M	Refugee	Scabies
12	M	Refugee	Scabies
12	M	Refugee	Scabies
12	M	Refugee	Scabies
13	M	Refugee	Scabies
13	M	Host	Scabies
13	M	Refugee	Scabies
14	F	Host	Scabies
14	M	Host	Scabies
15	M	Refugee	Scabies
17	M	Refugee	Scabies
17	F	Host	Scabies
17	M	Host	Scabies
20	M	Refugee	Scabies
24	F	Refugee	Scabies
27	M	Refugee	Scabies
30	F	Refugee	Scabies
31	F	Refugee	Scabies
33	F	Refugee	Scabies
45	F	Host	Scabies
70	F	Refugee	Scabies
0.333333	F	Refugee	Scabies
0.416667	F	Refugee	Scabies
0.416667	F	Refugee	Scabies
0.583333	M	Refugee	Infected scabies
0.666667	F	Host	Infected scabies
0.75	M	Refugee	Scabies
1	M	Refugee	Scabies
1.25	M	Refugee	Scabies
1.5	M	Refugee	Scabies
1.5	M	Refugee	Scabies
1.5	M	Refugee	Scabies
2	M	Refugee	Scabies
2	F	Refugee	Scabies
2.25	F	Refugee	Scabies
3	F	Refugee	Scabies
3	M	Refugee	Scabies
3	M	Refugee	Scabies
3	F	Refugee	Scabies
3.41667	M	Host	Scabies
4	M	Refugee	Infected scabies
4	F	Refugee	Scabies
5	F	Refugee	Infected scabies
5	M	Refugee	Scabies
5	M	Host	Scabies
5	F	Host	Scabies
5.5	F	Refugee	Infected scabies
6	M	Host	Scabies
6	F	Refugee	Scabies
6.5	F	Refugee	Scabies
7	M	Refugee	Scabies
7	F	Host	Scabies
7	M	Refugee	Scabies
7	M	Refugee	Scabies
7	F	Host	Scabies
7	M	Refugee	Infected scabies
7	M	Refugee	Scabies
8	F	Refugee	Scabies
8	M	Refugee	Scabies
9	M	Refugee	Scabies
9	F	Refugee	Scabies
10	M	Refugee	Scabies
10	F	Host	Infected scabies
10	M	Refugee	Scabies
10	F	Refugee	Scabies
10	M	Refugee	Scabies
10	F	Refugee	Scabies
10	M	Host	Scabies
10	F	Refugee	Scabies
10	M	Refugee	Scabies
10	F	Refugee	Scabies
10	F	Refugee	Scabies
11	M	Refugee	Scabies
11	M	Refugee	Scabies
11	M	Refugee	Infected scabies
12	M	Refugee	Scabies
12	M	Refugee	Scabies
12	M	Refugee	Scabies
12	M	Refugee	Scabies
12	M	Refugee	Scabies
13	M	Refugee	Scabies
13	M	Refugee	Scabies
13	M	Host	Scabies
15	M	Refugee	Scabies
15	F	Refugee	Scabies
15	M	Host	Scabies
15	M	Refugee	Scabies
18	F	Refugee	Scabies
20	F	Refugee	Scabies
20	M	Refugee	Scabies
22	F	Refugee	Scabies
23	F	Refugee	Scabies
27	F	Refugee	Scabies
28	F	Refugee	Scabies
28	F	Refugee	Scabies
30	F	Host	Scabies
32	M	Refugee	Scabies
33	F	Refugee	Scabies
40	F	Refugee	Scabies
50	M	Refugee	Scabies
50	F	Refugee	Scabies
50	F	Refugee	Scabies
0.166667	F	Refugee	Scabies
0.583333	F	Host	Scabies
0.75	F	Refugee	Scabies
0.833333	M	Host	Scabies
1.08333	F	Refugee	Scabies
1.16667	F	Refugee	Scabies
1.41667	M	Refugee	Infected scabies
1.5	F	Refugee	Scabies
2	F	Refugee	Scabies
2	F	Refugee	Scabies
2	M	Refugee	Scabies
2	M	Refugee	Scabies
3	F	Refugee	Scabies
3	M	Host	Scabies
3.5	M	Refugee	Scabies
4	F	Refugee	Scabies
5	M	Refugee	Scabies
5	F	Host	Scabies
5	F	Refugee	Scabies
6	F	Host	Scabies
7	F	Refugee	Scabies
8	M	Refugee	Infected scabies
8	M	Refugee	Infected scabies
8	F	Refugee	Scabies
9	F	Host	Scabies
10	M	Refugee	Scabies
10	M	Refugee	Scabies
10	F	Host	Scabies
10	F	Refugee	Scabies
10	F	Refugee	Scabies
11	F	Refugee	Scabies
11	M	Refugee	Scabies
12	M	Refugee	Scabies
12	M	Refugee	Scabies
12	M	Refugee	Scabies
12	M	Refugee	Scabies
12	M	Refugee	Scabies
12	M	Refugee	Scabies
12	M	Refugee	Scabies
12	M	Refugee	Scabies
13	M	Refugee	Scabies
13	M	Host	Scabies
13	M	Host	Scabies
14	F	Refugee	Scabies
14	M	Refugee	Scabies
14	M	Refugee	Scabies
15	M	Refugee	Scabies
15	M	Refugee	Scabies
15	F	Refugee	Scabies
15	M	Refugee	Scabies
16	M	Refugee	Scabies
17	M	Refugee	Scabies
17	M	Refugee	Scabies
18	F	Refugee	Scabies
19	M	Host	Scabies
20	M	Refugee	Infected scabies
20	F	Refugee	Scabies
20	F	Host	Scabies
20	F	Refugee	Scabies
20	M	Refugee	Scabies
21	M	Refugee	Scabies
25	F	Host	Scabies
25	F	Refugee	Scabies
26	F	Host	Scabies
28	F	Host	Scabies
28	F	Refugee	Scabies
29	F	Refugee	Scabies
33	M	Refugee	Scabies
38	F	Refugee	Infected scabies
38	F	Host	Scabies
45	F	Refugee	Scabies
47	F	Refugee	Scabies
58	M	Refugee	Scabies
1	F	Refugee	Scabies
1	M	Refugee	Scabies
1	M	Host	Scabies
1.5	M	Refugee	Scabies
1.5	M	Refugee	Infected scabies
2	M	Refugee	Scabies
2	F	Refugee	Scabies
2	M	Refugee	Scabies
2.5	M	Refugee	Infected scabies
2.5	F	Refugee	Scabies
4	M	Refugee	Scabies
4	M	Refugee	Scabies
5	F	Refugee	Scabies
7	M	Refugee	Scabies
9	M	Refugee	Scabies
9	M	Refugee	Scabies
10	M	Refugee	Scabies
10	F	Refugee	Scabies
10	M	Refugee	Scabies
10	M	Host	Scabies
11	M	Refugee	Scabies
11	F	Refugee	Infected scabies
11	F	Host	Scabies
12	M	Refugee	Scabies
12	M	Refugee	Scabies
12	M	Refugee	Scabies
12	M	Refugee	Scabies
13	M	Refugee	Scabies
15	M	Refugee	Infected scabies
15	M	Refugee	Scabies
20	M	Refugee	Scabies
30	M	Refugee	Scabies
40	F	Refugee	Scabies
45	F	Refugee	Scabies
46	M	Host	Scabies
52	F	Refugee	Scabies
65	M	Refugee	Scabies
70	M	Refugee	Scabies
0.333333	M	Refugee	Scabies
0.666667	F	Refugee	Scabies
1	M	Host	Scabies
2.5	F	Host	Scabies
3	F	Host	Scabies
3	M	Refugee	Scabies
3.5	M	Refugee	Scabies
4	F	Refugee	Infected scabies
4	M	Refugee	Scabies
5	F	Refugee	Scabies
5	M	Refugee	Scabies
6	F	Refugee	Scabies
6	M	Refugee	Scabies
6	M	Refugee	Scabies
7	F	Host	Scabies
8	F	Refugee	Scabies
9	F	Refugee	Scabies
10	F	Host	Scabies
10	F	Refugee	Infected scabies
10	F	Refugee	Scabies
10	M	Host	Scabies
12	M	Refugee	Scabies
13	F	Host	Scabies
13	M	Refugee	Scabies
14	F	Refugee	Scabies
14	F	Refugee	Scabies
14	F	Refugee	Scabies
15	M	Refugee	Scabies
16	M	Refugee	Scabies
16	M	Refugee	Infected scabies
19	M	Refugee	Scabies
20	F	Refugee	Scabies
20	F	Host	Scabies
20	F	Host	Scabies
21	F	Refugee	Scabies
28	F	Host	Scabies
31	F	Refugee	Scabies
32	M	Refugee	Scabies
35	F	Refugee	Scabies
38	F	Refugee	Scabies
39	M	Refugee	Scabies
40	F	Refugee	Scabies
42	F	Refugee	Scabies
50	M	Refugee	Scabies
54	M	Refugee	Scabies
55	F	Host	Scabies
0.833333	M	Refugee	Scabies
0.833333	M	Refugee	Scabies
1.5	M	Host	Infected scabies
1.5	F	Refugee	Scabies
2	F	Refugee	Scabies
2	M	Host	Scabies
2	M	Refugee	Infected scabies
3	M	Host	Scabies
3.5	M	Refugee	Scabies
4	M	Refugee	Scabies
4	F	Refugee	Scabies
4	F	Refugee	Scabies
4.5	M	Refugee	Scabies
5	M	Refugee	Scabies
5	F	Host	Infected scabies
7	F	Refugee	Scabies
7	M	Host	Scabies
7	F	Refugee	Scabies
8	M	Refugee	Infected scabies
8	F	Host	Scabies
10	M	Refugee	Scabies
10	M	Refugee	Scabies
10	M	Host	Scabies
10	M	Refugee	Infected scabies
12	M	Host	Scabies
12	M	Refugee	Scabies
12	M	Refugee	Scabies
12	M	Refugee	Scabies
12	M	Host	Scabies
13	M	Refugee	Scabies
14	M	Refugee	Scabies
14	M	Host	Scabies
14	M	Host	Scabies
15	M	Refugee	Scabies
18	F	Refugee	Scabies
20	F	Refugee	Scabies
20	F	Host	Scabies
21	M	Refugee	Scabies
25	M	Refugee	Scabies
30	F	Refugee	Scabies
40	F	Refugee	Scabies
40	F	Refugee	Scabies
45	F	Refugee	Scabies
53	M	Refugee	Scabies
60	M	Refugee	Scabies
60	M	Refugee	Scabies
65	F	Refugee	Scabies
7	F	Refugee	Scabies
45	F	Refugee	Scabies
[truncated: 382,853+ more rows]
